# Supplementary material for: Synthesis and In Vitro Evaluation of Anticancer Activity of Fluorophenyl Derivatives of 1,3,4-Thiadiazole Against Estrogen-Dependent Breast Cancer
Source: Molecules. 2025 Dec 12;30(24):4744. doi: 10.3390/molecules30244744 (PMC12736086; doi:10.3390/molecules30244744)
Supplement: Supplementary file 1 [file molecules-30-04744-s001.zip]

Archive with 1 entries (1 files):
- molecules-4003356-supplementary.pdf
